# Supplementary material for: Multiple kinesins induce tension for smooth cargo transport
Source: eLife. 2019 Oct 31;8:e50974. doi: 10.7554/eLife.50974 (PMC6904222; doi:10.7554/eLife.50974)
Supplement: Source code 1. [file elife-50974-code1.zip]

Archive with 7 entries (7 files):
- Analysis Codes/Batchgauss2dfit.m
- Analysis Codes/Batchgauss2dfunct.m
- Analysis Codes/FFGTraceGenerator.m
- Analysis Codes/gauss1dfit.m
- Analysis Codes/gauss1dfunct.m
- Analysis Codes/gauss2dfit.m
- Analysis Codes/gauss2dfunct.m
